# Supplementary material for: Discrimination of Cancer Stem Cell Markers ALDH1A1, BCL11B, BMI-1, and CD44 in Different Tissues of HNSCC Patients
Source: Curr Oncol. 2021 Jul 19;28(4):2763–74. doi: 10.3390/curroncol28040241 (PMC8293237; doi:10.3390/curroncol28040241)
Supplement: Supplementary file 1 [file curroncol-28-00241-s001.zip]

Archive with 1 entries (1 files):
- curroncol-1261875-supplementary.pdf
